# Supplementary material for: Preparation of Nitrogen-doped Holey Multilayer Graphene Using High-Energy Ball Milling of Graphite in Presence of Melamine
Source: Materials (Basel). 2022 Dec 26;16(1):219. doi: 10.3390/ma16010219 (PMC9822149; doi:10.3390/ma16010219)
Supplement: Supplementary file 1 [file materials-16-00219-s001.zip]

Archive with 1 entries (1 files):
- materials-2113450-Supplementary_Material.pdf
